# Supplementary material for: The Psychological Impacts of COVID-19 Pandemic among Emerging Adults: An Observational Cross-Sectional Study
Source: Int J Environ Res Public Health. 2022 Jan 27;19(3):1445. doi: 10.3390/ijerph19031445 (PMC8835027; doi:10.3390/ijerph19031445)
Supplement: Supplementary file 1 [file ijerph-19-01445-s001.zip]

Archive with 1 entries (1 files):
- ijerph-1518165-supplementary.pdf
